# Supplementary material for: Search for morphological indicators that predict implantation by principal component analysis using images of blastocyst
Source: PeerJ. 2022 May 16;10:e13441. doi: 10.7717/peerj.13441 (PMC9119295; doi:10.7717/peerj.13441)
Supplement: Supplemental Information 4 [file peerj-10-13441-s004.zip]

Archive with 235 entries (235 files):
- SI/0.png
- SI/1.png
- SI/10.png
- SI/100.png
- SI/101.png
- SI/102.png
- SI/103.png
- SI/104.png
- SI/105.png
- SI/106.png
- SI/107.png
- SI/108.png
- SI/109.png
- SI/11.png
- SI/110.png
- SI/111.png
- SI/112.png
- SI/113.png
- SI/114.png
- SI/115.png
- SI/116.png
- SI/117.png
- SI/118.png
- SI/119.png
- SI/12.png
- SI/120.png
- SI/121.png
- SI/122.png
- SI/123.png
- SI/124.png
- SI/125.png
- SI/126.png
- SI/127.png
- SI/128.png
- SI/129.png
- SI/13.png
- SI/130.png
- SI/131.png
- SI/132.png
- SI/133.png
- SI/134.png
- SI/135.png
- SI/136.png
- SI/137.png
- SI/138.png
- SI/139.png
- SI/14.png
- SI/140.png
- SI/141.png
- SI/142.png
- SI/143.png
- SI/144.png
- SI/145.png
- SI/146.png
- SI/147.png
- SI/148.png
- SI/149.png
- SI/15.png
- SI/150.png
- SI/151.png
- SI/152.png
- SI/153.png
- SI/154.png
- SI/155.png
- SI/156.png
- SI/157.png
- SI/158.png
- SI/159.png
- SI/16.png
- SI/160.png
- SI/161.png
- SI/162.png
- SI/163.png
- SI/164.png
- SI/165.png
- SI/166.png
- SI/167.png
- SI/168.png
- SI/169.png
- SI/17.png
- SI/170.png
- SI/171.png
- SI/172.png
- SI/173.png
- SI/174.png
- SI/175.png
- SI/176.png
- SI/177.png
- SI/178.png
- SI/179.png
- SI/18.png
- SI/180.png
- SI/181.png
- SI/182.png
- SI/183.png
- SI/184.png
- SI/185.png
- SI/186.png
- SI/187.png
- SI/188.png
- SI/189.png
- SI/19.png
- SI/190.png
- SI/191.png
- SI/192.png
- SI/193.png
- SI/194.png
- SI/195.png
- SI/196.png
- SI/197.png
- SI/198.png
- SI/199.png
- SI/2.png
- SI/20.png
- SI/200.png
- SI/201.png
- SI/202.png
- SI/203.png
- SI/204.png
- SI/205.png
- SI/206.png
- SI/207.png
- SI/208.png
- SI/209.png
- SI/21.png
- SI/210.png
- SI/211.png
- SI/212.png
- SI/213.png
- SI/214.png
- SI/215.png
- SI/216.png
- SI/217.png
- SI/218.png
- SI/219.png
- SI/22.png
- SI/220.png
- SI/221.png
- SI/222.png
- SI/223.png
- SI/224.png
- SI/225.png
- SI/226.png
- SI/227.png
- SI/228.png
- SI/229.png
- SI/23.png
- SI/230.png
- SI/231.png
- SI/232.png
- SI/233.png
- SI/24.png
- SI/25.png
- SI/26.png
- SI/27.png
- SI/28.png
- SI/29.png
- SI/3.png
- SI/30.png
- SI/31.png
- SI/32.png
- SI/33.png
- SI/34.png
- SI/35.png
- SI/36.png
- SI/37.png
- SI/38.png
- SI/39.png
- SI/4.png
- SI/40.png
- SI/41.png
- SI/42.png
- SI/43.png
- SI/44.png
- SI/45.png
- SI/46.png
- SI/47.png
- SI/48.png
- SI/49.png
- SI/5.png
- SI/50.png
- SI/51.png
- SI/52.png
- SI/53.png
- SI/54.png
- SI/55.png
- SI/56.png
- SI/57.png
- SI/58.png
- SI/59.png
- SI/6.png
- SI/60.png
- SI/61.png
- SI/62.png
- SI/63.png
- SI/64.png
- SI/65.png
- SI/66.png
- SI/67.png
- SI/68.png
- SI/69.png
- SI/7.png
- SI/70.png
- SI/71.png
- SI/72.png
- SI/73.png
- SI/74.png
- SI/75.png
- SI/76.png
- SI/77.png
- SI/78.png
- SI/79.png
- SI/8.png
- SI/80.png
- SI/81.png
- SI/82.png
- SI/83.png
- SI/84.png
- SI/85.png
- SI/86.png
- SI/87.png
- SI/88.png
- SI/89.png
- SI/9.png
- SI/90.png
- SI/91.png
- SI/92.png
- SI/93.png
- SI/94.png
- SI/95.png
- SI/96.png
- SI/97.png
- SI/98.png
- SI/99.png
- SI/memo.txt
